# Supplementary material for: Core High-Risk Foot Profiles and Surgery-Coded Care-Intensity Indicators Among Hajj Pilgrims Presenting with Foot and Ankle Conditions: A Presentation-Level Analysis
Source: Healthcare (Basel). 2026 Jun 20;14(12):1782. doi: 10.3390/healthcare14121782 (PMC13300411; doi:10.3390/healthcare14121782)
Supplement: Supplementary file 1 [file healthcare-14-01782-s001.zip]

Archive with 1 entries (1 files):
- healthcare-4379488-supplementary.pdf
